# Supplementary material for: Intermittent Hypoxia Rewires the Liver Transcriptome and Fires up Fatty Acids Usage for Mitochondrial Respiration
Source: Front Med (Lausanne). 2022 Feb 18;9:829979. doi: 10.3389/fmed.2022.829979 (PMC8894659; doi:10.3389/fmed.2022.829979)
Supplement: Supplementary Primers List — Primers used for RT-qPCR. [file Table_1.XLSX]

## Sheet: Primers for RT-qPCR
mRNA	Forward Primer (5'-3')	Reverse Primer (5'-3')
aacs	ACAGAGTCGCCCTTTACGTG	TCTTCAAAAGTCACCTTCACGA
acaa2	AAATGTGCGCTTCGGAAC	CGTTAATCCTGCCCACAAAG
acadl	GCGATTTCTGCCTGTGAGTT	CCACAAAAGCTCTGGTGACA
acadm	TGCTTTTGATAGAACCAGACCTACAGT	CTTGGTGCTCCACTAGCAGCTT
acads	AGGTCCTGGAGGTCTGTGC	CAGTCCCGAACACCGAGA
atp5a1	CGGGCTGAGGAATGTTCA	CCAAGTTCAGGGACATACCC
atp5f1	GCGCCATTACCTCTTCGAT	CGTTCCCGGTAAGTGACCT
atp5j	GCAGCTCGGGACTCAGTG	AAGGACAGAGGAGAGCCTGA
cat	CCTTCAAGTTGGTTAATGCAGA	CAAGTTTTTGATGCCCTGGT
cox5b	GTGGTGTCCCCACTGATGA	GGTAGCATATTGTATGGGTCCAG
cox6a1	TGTCAGCGTCTCGGGTCT	CAGCGCCACGAAGTAGGT
cpt1a	GACTCCGCTCGCTCATTC	TCTGCCATCTTGAGTGGTGA
cpt1b	GAGTGACTGGTGGGAAGAATATG	GCTGCTTGCACATTTGTGTT
cpt2	CCAAAGAAGCAGCGATGG	TAGAGCTCAGGCAGGGTGA
cyc1	TGCTACACGGAGGAAGAAGC	CCATCATCATTAGGGCCATC
drp1	TCTGCAGCTAGTCCACGTTTC	ACCCCATTCTTCTGCTTCAA
echs1	AGAAAGCCCAGTTCGGACA	CGGGTGAGTCTCTGAGTGC
fis1	AGCTGGTGTCTGTGGAGGAT	ATTGCGTGCTCTTGGACAC
gpx1	GTTTCCCGTGCAATCAGTTC	CAGGTCGGACGTACTTGAGG
gpx4	CGAGTTCCTGGGCTTGTG	TTATCCAGGCAGACCATGTG
gpx6	CTGTGGCCTGACAGCTACG	AAAACCGTGACGTTGAATGG
hadh	TGGATACTACAAAGTTCATCTTGGA	AAGGACTGGGCTGAAATAAGG
hadha	TTCTTAAAGACACCACAGTGACG	CTTCTTCACTTTGTCGTTCAGC
hadhb	TCTCGGTTTTCTTCTGATTTCC	GCCCATTTTGATGTAGTTGACA
hmox1	AGGGTCAGGTGTCCAGAGAA	CTTCCAGGGCCGTGTAGATA
hmox2	AGACGCGGAGACTGACTGA	TTGTGGCTGAGTAGTTTGTGCT
mfn1	GTGAGCTTCACCAGTGCAAA	CACAGTCGAGCAAAAGTAGTGG
mfn2	CGAGGCTCTGGATTCACTTC	CAACCAGCCAGCTTTATTCC
ndufa1	TGATGGAACGCGATAGACG	GCCAGGAAAATGCTTCCTTA
ndufb2	TGACTCGGATGCTGTGCT	TGTCAGTCCTCGTCATCAGG
ndufb3	CGGGAGGTCAGATTGCTG	TTTCCACTGTCTGTAATCTGGAAG
ndufb5	CCCTGGCTATCCTCCAGATT	ACGCATCAGCCTTCGAACT
ndufb6	TTAGCTCGAAGCCCAGGATA	TGATGTTGATCAGGAAAATCTCTC
ndufs2	GATCCGCTTGCCAAGTCA	AACTGCTCTGCCCATTCAA
nrf1	TGGAGTCCAAGATGCTAATGG	GCGAGGCTGGTTACCACA
nrf2	CCTCGGGGAGAAATTCTTTG	CTTGGCTGGCCAAAACATA
opa1	TTCACCAGGAGAAGTAGACTGTGT	TCTTCAAATAAACGCAGAGGTG
pgc1a	GATTGAAGTGGTGTAGCGACCA	TCATCCACGGGGAGACTGTC
por	GCCGTCTGAAGAGCTACGAG	CTTCCGGTTCGTGGTGAC
prdx1	GCTCTGTGGATGAGATTATACGAC	CAGCCAGCTGGACACACTT
sdha	CCCTGAGCATTGCAGAATC	TCTTCTCCAGCATTTGCCTTA
sdhb	ACTGGTGGAACGGAGACAAG	CCTCTGTGAAGTCGTCTCTGG
sod1	CAGGACCTCATTTTAATCCTCAC	TGCCCAGGTCTCCAACAT
sod2	TGCTCTAATCAGGACCCATTG	GTAGTAAGCGTGCTCCCACAC
tfam	CAAAGGATGATTCGGCTCAG	AAGCTGAATATATGCCTGCTTTTC
txn1	TGAAGCTGATCGAGAGCAAG	AGAAGTCCACCACGACAAGC
txn2	TCACACAGACCTTGCCATTG	CCCCGTTCTTGATGGCTA
ulk1	GGATCCATGGTGTCACTGC	CAAGGGCAGCTGATTGTACC
uqcrh	GGAGCTCTTTGACTTCTTGCAT	CCTGATTCCCAGTGACAAGG
DNA	Forward Primer (5'-3')	Reverse Primer (5'-3')
nucCYCLOPA	ACACGCCATAATGGCACTGG	CAGTCTTGGCAGTGCAGAT
nucHK2	GCCAGCCTCTCCTGATTTTAGTGT	GGGAACACAAAAGACCTCTTCTGG
mitoND1	CTAGCAGAAACAAACCGGGC	CCGGCTGCGTATTCTACGTT
mito16S	CCGCAAGGGAAAGATGAAAGAC	TCGTTTGGTTTCGGGGTTTC
mitoCOX1	ACTATACTACTACTAACAGACCG	GGTTCTTTTTTTCCGGAGTA
